# Supplementary material for: A novel genetic circuitry governing hypoxic metabolic flexibility, commensalism and virulence in the fungal pathogen Candida albicans
Source: PLoS Pathog. 2019 Dec 6;15(12):e1007823. doi: 10.1371/journal.ppat.1007823 (PMC6919631; doi:10.1371/journal.ppat.1007823)
Supplement: S7 Table — (XLSX) [file ppat.1007823.s010.xlsx]

## Sheet: Description
Table S7
Description
Lists of C. albicans strains and primers used in this study.

## Sheet: Strains
Species	Name	Parental strain	Genotype	Reference (PMID)
C. albicans	CAI4	SC5314	ura3Δ::imm434/ura3Δ::imm434	Fonzi et al., 1993 (8349105)
	SN148	RM1000	ura3Δ/::imm434::ura3Δ::imm434 iro1Δ::IRO1/iro1Δ::imm434 his1Δ::hisG/his1Δ::hisG leu2Δ/leu2Δ arg4Δ/arg4Δ	Noble et al., 2005 (15701792)
	SN250	RM1000	ura3Δ/::imm434/URA3 iro1::IRO1/iro1::imm434 his1::hisG/his1::hisG Leu2Δ::C.dubliniensis HIS1/leu2Δ::C.maltosa LEU2 arg4/arg4	Noble et al., 2010 (20543849)
	DAY286	BWP17	ura3∆::imm434/ura3∆::imm434 his1::hisG/his1::hisG arg4::hisG/pARG4::URA3::arg4:.hisG	Dennison et al. (2005) (16043373)
	BWP17	RM1000	ura3∆::limm434 ura3∆::limm434 arg4::hisG arg4::hisG his1::hisG his1::hisG	Wilson et al., 1999 (10074081)
	snf5 (DHY2)	BWP17	ura3∆::limm434 ura3∆::limm434 arg4::hisG arg4::hisG his1::hisG his1::hisG::pHIS1 snf5::ARG4 snf5::URA3	Finkel et al., 2012 (22359502)
	snf5-pSNF5 (DHY8)	CAI4	ura3∆::limm434 ura3∆::limm434 arg4::hisG arg4::hisG his1::hisG his1::hisG::pHIS1-SNF5 snf5::ARG4 snf5::URA3	Finkel et al., 2012 (22359502)
	snf2	CAI4	snf2::his3::hisG/his3::hisG leu2::tetRGAL4AD-URA3/LEU2	Roemer et al., 2003 (145073720)
	swi1	CAI4	swi1::his3::hisG/his3::hisG leu2::tetRGAL4AD-URA3/LEU2	Roemer et al., 2003 (145073720)
	snf12	CAI4	snf12::his3::hisG/his3::hisG leu2::tetRGAL4AD-URA3/LEU2	Roemer et al., 2003 (145073720)
	snf6	CAI4	snf6::his3::hisG/his3::hisG leu2::tetRGAL4AD-URA3/LEU2	Roemer et al., 2003 (145073720)
	taf14	CAI4	taf14::his3::hisG/his3::hisG leu2::tetRGAL4AD-URA3/LEU2	Roemer et al., 2003 (145073720)
	arp9	CAI4	arp9::his3::hisG/his3::hisG leu2::tetRGAL4AD-URA3/LEU2	Roemer et al., 2003 (145073720)
	arp7	CAI4	arp7::his3::hisG/his3::hisG leu2::tetRGAL4AD-URA3/LEU2	Roemer et al., 2003 (145073720)
	sth1	CAI4	sth1::his3::hisG/his3::hisG leu2::tetRGAL4AD-URA3/LEU2	Roemer et al., 2003 (145073720)
	sfh1	CAI4	sfh1::his3::hisG/his3::hisG leu2::tetRGAL4AD-URA3/LEU2	Roemer et al., 2003 (145073720)
	rsc4	CAI4	rsc4::his3::hisG/his3::hisG leu2::tetRGAL4AD-URA3/LEU2	Roemer et al., 2003 (145073720)
	npl6	CAI4	npl6::his3::hisG/his3::hisG leu2::tetRGAL4AD-URA3/LEU2	Roemer et al., 2003 (145073720)
	rsc8	CAI4	rsc8::his3::hisG/his3::hisG leu2::tetRGAL4AD-URA3/LEU2	Roemer et al., 2003 (145073720)
	ras1 (CDH107)	CAI‐4	ura3/ura3 caras1Δ::hisG‐URA3‐hisG/caras1Δ::hisG	Leberer et al., 2008 (11722734)
	ras1 (AH81)	CDH107	ura3::λimm434/ura3::λimm434 ras1::hisG/ras1::hisG	Deveau et al., 2010 (201182110
	ras1 G13V (CaAP15)	AH81	ura3::λimm434/ura3::λimm434 ras1::hisG/ras1::hisG::ras1-G13V-URA3	Piispanen et al., 2011 (21908593)
	cyr1	CAI4	ura3::λimm434/ura3::λimm434 cyr1::hisG/cyr1::hisG	From Malcolm Whiteway lab (University Concordia)
	yak1	CAI4	yak1::HIS1/yak1::ARG4 ura3::λimm434/ura3::λimm434 arg4::hisG/ arg4::hisG his1::hisG/ his1::hisG RPS10/RPS10::CIp10-URA3	Goyard et al., 2008 (18321992)
	yck2	CAI4	ura3::λimm434/ura3::λimm434 yck2::hisG/yck2::hisG	Blankenship et al., 2010 (20140194)
	SNF5/snf5	SN148	ura3Δ/::λimm434::ura3Δ::λimm434 iro1Δ::IRO1/iro1Δ::imm434 his1Δ::hisG/his1Δ::hisG leu2Δ/leu2Δ arg4Δ/arg4Δ snf5::ARG4	This study
	CYR1/cyr1	SN148	ura3Δ/::λimm434::ura3Δ::λimm434 iro1Δ::IRO1/iro1Δ::imm434 his1Δ::hisG/his1Δ::hisG leu2Δ/leu2Δ arg4Δ/arg4Δ cyr1::ARG4	This study
	SNF5/snf5 CYR1/cyr1	SN148	ura3Δ/::λimm434::ura3Δ::λimm434 iro1Δ::IRO1/iro1Δ::imm434 his1Δ::hisG/his1Δ::hisG leu2Δ/leu2Δ arg4Δ/arg4Δ snf5::ARG4 cyr1::HIS1	This study
	SNF5/snf5 RAS1/ras1	SN148	ura3Δ/::λimm434::ura3Δ::λimm434 iro1Δ::IRO1/iro1Δ::imm434 his1Δ::hisG/his1Δ::hisG leu2Δ/leu2Δ arg4Δ/arg4Δ snf5::ARG4 ras1::HIS1	This study
	SNF5/snf5 YCK2/yck2	SN148	ura3Δ/::λimm434::ura3Δ::λimm434 iro1Δ::IRO1/iro1Δ::imm434 his1Δ::hisG/his1Δ::hisG leu2Δ/leu2Δ arg4Δ/arg4Δ snf5::ARG4 yck2::HIS1	This study
	YAK1/yak1 RAS1/ras1	SN148	ura3Δ/::λimm434::ura3Δ::λimm434 iro1Δ::IRO1/iro1Δ::imm434 his1Δ::hisG/his1Δ::hisG leu2Δ/leu2Δ arg4Δ/arg4Δ ras1::ARG4 yak1::HIS1	This study
	YAK1/yak1 YCK2/yck2	SN148	ura3Δ/::λimm434::ura3Δ::λimm434 iro1Δ::IRO1/iro1Δ::imm434 his1Δ::hisG/his1Δ::hisG leu2Δ/leu2Δ arg4Δ/arg4Δ yak1::ARG4 yck2::HIS1	This study
	YCK2/yck2 RAS1/ras1	SN148	ura3Δ/::λimm434::ura3Δ::λimm434 iro1Δ::IRO1/iro1Δ::imm434 his1Δ::hisG/his1Δ::hisG leu2Δ/leu2Δ arg4Δ/arg4Δ ras1::ARG4 yck2::HIS1	This study
	tpk1	SN152	tpk1Δ::C.d.HIS1/tpk1Δ::C.m.LEU2	Hnisz et al., 2010 (20485517)
	tpk2	SN152	tpk2Δ::C.d.HIS1/tpk2Δ::C.m.LEU2	Hnisz et al., 2010 (20485517)
	sch9	CAI4	ura3Δ::imm434/ura3Δ::imm434 sch9::hisG/sch9::hisG	Stichternoth et al., 2011 (21335533)
	ccr4	BWP17	ura3Δ::λ434 arg4::hisG his1::hisG ccr4Δ::ARG4 ura3Δ::λ434 arg4::hisG his1::hisG ccr4Δ::URA3	Dagley et al., 2011 (21299651)
	pop2	BWP17	ura3Δ::λ434 arg4::hisG his1::hisG pop2Δ::ARG4 ura3Δ::λ434 arg4::hisG his1::hisG pop2Δ::URA3	Dagley et al., 2011 (21299651)
	cup2	SN152	arg4Δ/arg4Δ, leu2Δ/leu2Δ, his1Δ/his1Δ, URA3/ura3Δ, IRO1/iro1Δ, cup2::LEU2 cup2::HIS1	Homann et al., 2009 (20041210)
	med31	CAI4	med31::his3::hisG/his3::hisG leu2::tetRGAL4AD-URA3/LEU2	Roemer et al., 2003 (145073720)
	cwt1	SN152	arg4Δ/arg4Δ, leu2Δ/leu2Δ, his1Δ/his1Δ, URA3/ura3Δ, IRO1/iro1Δ, cwt1::LEU2 cwt1::HIS1	Homann et al., 2009 (20041210)
	sit4	RM1000	sit4Δ::HIS1/sit4Δ::dpl200 LEU2/leu2Δ::pRC2312	Lee et al., 2004 (14731272)
	zap1	SN152	arg4Δ/arg4Δ, leu2Δ/leu2Δ, his1Δ/his1Δ, URA3/ura3Δ, IRO1/iro1Δ, zap1::LEU2 zap1::HIS1	Homann et al., 2009 (20041210)
	rgt3	SN152	arg4Δ/arg4Δ, leu2Δ/leu2Δ, his1Δ/his1Δ, URA3/ura3Δ, IRO1/iro1Δ, rgt3::LEU2 rgt3::HIS1	Homann et al., 2009 (20041210)
	rgt1	SN152	arg4Δ/arg4Δ, leu2Δ/leu2Δ, his1Δ/his1Δ, URA3/ura3Δ, IRO1/iro1Δ, rgt1::LEU2 rgt1::HIS1	Homann et al., 2009 (20041210)
	sko1	SN152	arg4Δ/arg4Δ, leu2Δ/leu2Δ, his1Δ/his1Δ, URA3/ura3Δ, IRO1/iro1Δ, sko1::LEU2 sko1::HIS1	Homann et al., 2009 (20041210)
	snf5-pRTG1	snf5 (DHY2)	snf5, RPS1/rps1::pAct-RTG1	This study
	snf5-pRTG3	snf5 (DHY2)	snf5, RPS1/rps1::pAct-RTG3	This study
	snf5-pEFG1	snf5 (DHY2)	snf5, RPS1/rps1::pAct-EFG1	This study
	snf5-pTYE7	snf5 (DHY2)	snf5, RPS1/rps1::pAct-TYE7	This study
	snf5-pACE2	snf5 (DHY2)	snf5, RPS1/rps1::pAct-ACE2	This study
	snf5-pGAL4	snf5 (DHY2)	snf5, RPS1/rps1::pAct-GAL4	This study
	snf5 cyr1	cyr1	ura3::λimm434/ura3::λimm434 cyr1::hisG/cyr1::hisG snf5::SAT1 snf5::URA3	This study
C. glabrata	WT BG2	clinical isolate		Fidel et al., 1996 (8568305)
	snf2 (CG180)	BG14	snf2::URA3	Riera M et al., 2012 (22426249)
	snf6 (CG177)	BG14	snf6::URA3	Riera M et al., 2012 (22426249)
S. cerevisiae	WT (BY4741)	S288C	MATa his3∆1 leu2∆0 met15∆0 ura3∆0.	Brachmann et al., 1998 ( 9483801)
	snf2	S288C	MATa his3∆ leu2∆ met15∆ ura3∆ snf2::KanMX	Euroscarf
	snf5	S288C	MATa his3∆ leu2∆ met15∆ ura3∆ snf5::KanMX	Euroscarf
	snf6	S288C	MATa his3∆ leu2∆ met15∆ ura3∆ snf6::KanMX	Euroscarf

## Sheet: Primers
	Name	Gene	Sequence
	Primers for gene deletion
	Snf5KOfw	SNF5	TTTATACTTGTGCCGTAATTATACTTTGATTGAAATTTTGTCTTGACGTCAACAATGAGTTTTAATCAGCAATCACCGAACgaagcttcgtacgctgcaggtc
	Snf5KOrv	SNF5	TAACAATATATATAGTTAAATAGTACATACACAAATACAATGATACATGAATTATACGGGTAATTTGATGGTAACCATAAtctgatatcatcgatgaattcgag
	Cyr1KOFW	CYR1	AATTCAATTCAATTCAATTTAACCATTCATTCTCAATTTAAATGAGTTTTTTAAGGAGAGATAAATCTAAAGgaagcttcgtacgctgcaggtc
	Cyr1KORV	CYR1	AGTTATTTTTGTTAACGACAACTATATATGTATCTATTTAAGTTCATTAACTGTTTTCATGATGTCTGCTATtctgatatcatcgatgaattcgag
	Yak1KOfw	YAK1	ACAGTATCACCGACAAATTTATACATAATGGCATATAATAACAATAACAACgaagcttcgtacgctgcaggtc
	Yak1KORV	YAK1	CATTGTTATTCTTATTCTTATTCTTATAAATCAGTGGTATTAACATCAATAtctgatatcatcgatgaattcgag
	Yck2KOfw	YCK2	TCTCCTTCTCCTTCTCCTTCTCCTTCGTTGAGACATGACAACAAACCCTGCTTTGGCGGCTGCTCAAGCATCgaagcttcgtacgctgcaggtc
	Yck2KOrv	YCK2	TATTATATTATTTTATATTATGATATCATACAACTAATGACAACACAATTTAGACCAGAACCCTTTGTTTTCtctgatatcatcgatgaattcgag
	Ras1KOfw	RAS1	CCCGGGCAAACACAAATTCATATCCACACATATACATACCATGTTGAGAGAATATAAATTAGTTGTTGTTGGgaagcttcgtacgctgcaggtc
	Ras1KOrv	RAS1	TAAAAATACGAGAACTTTTTAGTTAGCTCAAACAATAACACAACATCCATTCTTTGATTTAGAGCTAGATTGtctgatatcatcgatgaattcgag
	Primers for PCR screen of gene deletion
	CaArgRV	ARG4	AATGGATCAGTGGACCGGTG
	CdHis1RV	HIS1	TCTAAACTGTATATCGCACCGCTC
	Primers for qPCR
	qPCRact1fw	ACT1	GCTTTTGGTGTTTGACGAGT
	qPCRact1rv	ACT1	GCTGTGTTTGTGTTTGTGTTG
	qPCRgal10fw	GAL10	GTGGTGCAAATGGATTCGATAAA
	qPCRgal10rv	GAL10	GGGAACCCATCATTACCATCTT
	qPCRgal1fw	GAL1	TGCAAGCTTACCCAGTCAAA
	qPCRgal1rv	GAL1	GCTGGTCTGTGTCGTTGATAA
	qPCRgal7fw	GAL7	TACCCTCCATTGTTACGTTCAG
	qPCRgal7rv	GAL7	GCTGCTTGTTCACTAGTCAAATC
	qPCRgal102fw	GAL102	GCCGTGGTGAAATCCAATTTAT
	qPCRgal102rv	GAL102	TTTCGGAGACCATCCCAAATTA
	qPCRjen1fw	JEN1	TGGGTCAAGCATCAGAGTTATT
	qPCRjen1rv	JEN1	CCAGTTTCTGTCTGGGTTGA
	qPCRDLD1fw	DLD1	CTGATGTTGCCGTACCAATTTC
	qPCRDLD1rv	DLD1	TCTCCAGTGCATGTTCCATC
	qPCRPXA1fw	PXA1	CAACTGCCGAAGGATCAGAATA
	qPCRPXA1rv	PXA1	TGTCTTTCACCACCACTCAAA
	qPCRFAA21fw	FAA21	AGAACCCAGAAGAAACTGCTAAA
	qPCRFAA21rv	FAA21	CCAACAACACCAACAAGGAATG
	qPCRPOT1fw	POT1	CATCGCTTTAGGTCATCCTCTT
	qPCRPOT1rv	POT1	ACCCATACCACTACCGATACA
	qPCRFOX2fw	FOX2	CCAATCTCCACTACTCCAAAGG
	qPCRFOX2rv	FOX2	AACGGTACAAGGCAGCTAAA
	Primer for overexpression in CIpAct plasmid												AAAAaagcttATGTCTGAAACTAATGAAATC
	ABact1GAL4fw	GAL4	AAAAaagcttATGTCTGAAACTAATGAAATC										AAAAgctagcTCAAACGTTAACAGTTTCATC
	ABact1GAL4rv	GAL4	AAAAgctagcTCAAACGTTAACAGTTTCATC										AAAAaagcttATGTCAACGTATTCTATACCCTATT
	ABact1EFG1fw	EFG1	AAAAaagcttATGTCAACGTATTCTATACCCTATT										AAAAcccgggATTTATTACTTTTCTTCTTTGGCAA
	ABact1EFG1rv	EFG1	AAAAcccgggATTTATTACTTTTCTTCTTTGGCAA										AAAAaagcttATGAGTTCATTCCAGCAAGAAAA
	ABact1TYE7fw	TYE7	AAAAaagcttATGAGTTCATTCCAGCAAGAAAA										AAAAgctagcTCATATTTCACCACCCAATTTAATA
	ABact1TYE7rv	TYE7	AAAAgctagcTCATATTTCACCACCCAATTTAATA										AAAAaagcttATGCATTGGAAATTTCTGAACTT
	ABact1ACE2fw	ACE2	AAAAaagcttATGCATTGGAAATTTCTGAACTT										AAAAgctagcCTATTGCAACATTAAAAACTCCT
	ABact1ACE2rv	ACE2	AAAAgctagcCTATTGCAACATTAAAAACTCCT										AAAAaagcttATGTCTCAATTCGGAGAGTTTTATG
	ABact1RGT1fw	RTG1	AAAAaagcttATGTCTCAATTCGGAGAGTTTTATG										AAAAgctagcTTATCCACTCGTACTTCCCCGTCTA
	ABact1RGT1rv	RTG1	AAAAgctagcTTATCCACTCGTACTTCCCCGTCTA										AAAAaagcttATGGGAGATTACTTAAACGACAATT
	ABact1RGT3fw	RTG3	AAAAaagcttATGGGAGATTACTTAAACGACAATT										AAAAgctagcTCAGATATTCTCAGTACTAGTACCT
	ABact1RGT3rv	RTG3	AAAAgctagcTCAGATATTCTCAGTACTAGTACCT
